# Supplementary material for: A Microenvironment-Related Nine-Gene Signature May Predict Survival in Mycosis Fungoides Patients at Diagnosis
Source: Cells. 2023 Jul 27;12(15):1944. doi: 10.3390/cells12151944 (PMC10417031; doi:10.3390/cells12151944)
Supplement: Supplementary file 1 [file cells-12-01944-s001.zip]

Archive with 1 entries (1 files):
- Supplementary File FINAL.pdf
